# Supplementary material for: Isolation and Characterization of Tissue Resident CD29-Positive Progenitor Cells in Livestock to Generate a Three-Dimensional Meat Bud
Source: Cells. 2021 Sep 21;10(9):2499. doi: 10.3390/cells10092499 (PMC8466368; doi:10.3390/cells10092499)
Supplement: Supplementary file 1 [file cells-10-02499-s001.zip]

Archive with 4 entries (3 files):
- cells-1345866 Sup_Figures&Table-update-final .pdf
- videoFiles/
- videoFiles/Sup movie 1.mov
- videoFiles/Sup movie 2.MOV
